# Supplementary material for: Statistical characterization of the GxxxG glycine repeats in the flagellar biosynthesis protein FliH and its Type III secretion homologue YscL
Source: BMC Microbiol. 2009 Apr 16;9:72. doi: 10.1186/1471-2180-9-72 (PMC2674601; doi:10.1186/1471-2180-9-72)
Supplement: Additional file 1 — Fasta-format FliH sequences filtered using a 25% sequence id cutoff filter, used for the analysis. [file 1471-2180-9-72-S1.zip › sup1.fast]

>gi|94968678|ref|YP_590726.1| flagellar biosynthesis/type III secretory pathway protein-like [Acidobacteria bacterium Ellin345]
MSTSSDFSWAAGGGREVFSFEYPAITGSFSHSPAGTPAPWSEANATQRESDAQKQLEKSR
LQGERDGELRARNIFEEQLAGERKQVLLALRTFEEERKGYFRRVESEVVQLSLSIARKVL
HREAQVDKGLLAGFVRASITQLAEGTAVYLRVHPSVEADWRTALLSGEFKQKPEVVADNA
VTPDACILSTQLGTTEISIESQLKEIELGLFDLIAKRP
>gi|167770216|ref|ZP_02442269.1| hypothetical protein ANACOL_01559 [Anaerotruncus colihominis DSM 17241]
MRSLLKVIKPGNAVCSDDVVLIADMPAPPKPKPVDPPDQDNPEALAPELAQETIEKETVH
TAEQEAELLSIRRARENAEEISQKILRRARQERDEMLEKARADAAFLKEQAAKEGRETAY
EQMKASIDDCLQQVSSLLDDLQLRQRQFIQKYSDGLSMLAVDIAEKVLNMRIVRDDSEMI
ELVHQAVSSVKNADWISVEVSDKMQGLIERLETEFAQQAAGGPRVDVMAVDAPVGACVLH
TPEEVIDASVPVQIENVRELFGQIK
>gi|126653747|ref|ZP_01725665.1| flagellar assembly protein [Bacillus sp. B14905]
MFEGFDLEDGDDASSQHQLTIEEIMAERDRLLAEARASLQAEREAFEQEKHMHYQEIEHL
KLSWEEERPNRVQEAYDEGFGQGYEDGVNKSTEAMAESLQTANEVINQAKENAKKYIDDQ
EAVVLELGLTTAERIIGTSLERDPDLFVSIVRRGLKEAREMKEIKIYVSPTYHALITANR
DELAEMFPVDVPFMIFVNEDLNNETDCYIETNHGRIVVSIDEQLNELRLKLHEILESRE
>gi|221313824|ref|ZP_03595629.1| flagellar assembly protein H [Bacillus subtilis subsp. subtilis str. NCIB 3610]
MKEEADRISEQANSHIENIRRQIEQEKNDWAAEKQKLIEEAKAEGFEQGVALGKAEAMKQ
YAELIGQANSITEMSRKAVEDKLEDANEEIVELAVALAKKVWQQKSDDKEAFLLLVQQVI
NEVKEYDDISIYVDPYYYETIFQQKDEIQQLLYKECRLGIYADEKAQKGTCYIETPFGRV
DASVDTQLMQLKDKLLTALEAGAAE
>gi|218133662|ref|ZP_03462466.1| hypothetical protein BACPEC_01531 [Bacteroides pectinophilus ATCC 43243]
MSNLLKRASIINKDERVIDYNRIIQEKLDALKKAAPKDSDGFIEGLHSPQVEQMVDEDGN
PVDMSIFGEDTAAATQEAEAQEVPDLDEVKAQADAILEDARNQADRILEDARSQAEQIRQ
DAHDDGFDAGTAEAQNKYEQDKKLLQSDYDSRKAALEKEYNELKAKMEPELVNVILEVFK
NAIYAISDSDQQVILSLVNHVLQDANISNEFTIKVSHDDYEFMIQNQGKLYCAMNKDIQA
DIIEDSKLSKGQCLIEADSGVYDCSLDIQLENLIKSIKLLSSSCN
>gi|42524761|ref|NP_970141.1| flagellar assembly protein [Bdellovibrio bacteriovorus HD100]
MQWSNRASKSVLSKEVAEKTVLEFVPMRFDLGTPEQAMNYLAEKSKGSDFRMNDAVRVQT
GIDQVEKGNDEEKVEVAALEKLKEIQEGAYQEAYRLGLEEGRKEAFEQVSADIAERMAGL
DTLLLTIKELKKEMSGFNEAHLLKLMFQMASRLAKTELNSNNDAMVGILRDAVGLAQDEE
EITVHVSQTQFDFLEELKSETGREFEFIKKIKFEPNAEVADGGCIVETNYGEVDARIEQR
VEQLWSVLSENMPKVKDRIAG
>gi|87307393|ref|ZP_01089538.1| flagellar assembly protein [Blastopirellula marina DSM 3645]
MSVIKAEQLLREDHDFSAVAFNFEDVTDRAQGELAKIKQYAAKLIQEAQQEAAKIRQQAA
AAGQGDATQKAQQTLKTQVDQQAATVVPALQQIVKELSEAKQVFLKEWEDAALHVACSIA
EKIIRREVAARPEIGVEMIRETIKLASGCSEIVVHMNPADIDAMDQGASNSANVLRRLSP
SQIVPDPALSRGSCRVETQFGEIDGQIETQLQRIEEQLK
>gi|187918163|ref|YP_001883726.1| flagellar assembly protein FliH [Borrelia hermsii DAH]
MYLPKVLYKSKEVVNAVKLDLVEITNPILKSLEIKKKEHEISDIDNCSIKLRNELEDLMN
QKAKLQEEIEHGHELAKKERDAEFSKLLEEAKEQANKIVSLANERAEALQKEAEDKKGAV
ELESKLIIEKVVKEHEERLKRELEAEIARGRNEGYDAGFKKGCEDFDKVLGKLNSMISAL
VAKRKEIFESSGEHIMNLVMQIAVKVVKKIIDSQKGVVIENVNEALKKIKSKTNIIIRVN
LDDMDVVSHQKQEFISKFDFIENLEVVEDVNIGKGGCVIETDFGEIDARISSQLDRIEEK
FKNFSSIF
>gi|27904575|ref|NP_777701.1| flagellar assembly protein FliH [Buchnera aphidicola str. Bp (Baizongia pistaciae)]
MSKNFLNKAWEKWNPGEIDTTTNITHNNFKKSDQVSNFSNTFTAEQNNDNLNNIKKNGYE
DGFKRGKKEGFEAGFKKSFAEFEKKNREILNKMEDFLSNFRQSLSLFDEKVSSKIINTVL
KISKKVLETTTLANDDSSFLKKIETIFQDRMFSLENPKLFISPNNQLLVKKYFGKIFSQY
GWTICYNHYIPSGEFIISSGDTILDSTSSTRWNKLCKLVYFQEKQ
>gi|171319018|ref|ZP_02908145.1| hypothetical protein BamMEX5DRAFT_3499 [Burkholderia ambifaria MEX-5]
MHFRVMRTTSGELDAFAESRVVKADAIAELFDAIDLRAHLETELAQAQLDRQASVDGARR
EGYAQGEREAQIAVSESVQNAHGFLARAHSMFEAQFARFVAEAVERIVDPLPDPIRMQAV
IRYAHAAFGDEIALRVVVHPDDRGAAQTALEQYRPEWRAILVDDALIPRGGCRLESPLVV
VEHEWDALLKGIEQAALGAFRDGAPLTKDDI
>gi|91200225|emb|CAJ73269.1| hypothetical protein [Candidatus Kuenenia stuttgartiensis]
MKTGKRVYSLPVIKGVKVIETVIPHSHKKQINTLKTEEELINIKEEEKLKELELAKENEL
RALKEQEIRLVREEAFKEGKLSAEKEFQSEIEKTKRKYAALITLLEDAVKQLTEKREIIW
KDSESEIIHFVLAVANKVVGYEINENGASIVKHVVAEALSYVGNNKIVSLRISPEDYKRF
TAEDAGIKDFNIKIIEDKMISAGGCVVETDFGDVESLLETRWEEIKKSVGEKE
>gi|163789648|ref|ZP_02184086.1| flagellar assembly protein [Carnobacterium sp. AT7]
MPSFHKIIKQGQSFTKDSRSFIETDMTAAKRPDMEEILSEQLLEEPIEVEQARALLLEAS
QKKLAILSEAQNEANQMREMAEKQGFEEGQRNGYETGYIAGYAAGIKQAEEESQRLRETI
HNMLIEAQEVVESYYQAKRTEFIELAGHMAETIVHKTIDVSSNQVMDLIKPVLHRLKRED
QFITLMVRPEQKELVKEKVKEFEKENQDIRFAVLSDNTLAKNGCVVENAHAIVDLQVRKQ
LDAMIDEMKNVE
>gi|167644979|ref|YP_001682642.1| flagellar assembly protein H [Caulobacter sp. K31]
MTDIPHKRFTFDTVFDDRGGMTAPPRVKKNFTLEEMEEAKAQAYAAGEQSAVAQAEREAA
MALNTIGQAIHGAFSTLAAVAHEHREGSAMLALACGRAIADAALDQFPEAPTQAALVALA
REVEASPKLTVRVASHLVERTQTALETTAHAIGFPGQIVARADANLPAAAFLLDWGDGRA
AFNPADAAARVTQALEAAIAAEGLHAEPLLPASES
>gi|15895429|ref|NP_348778.1| flagellar assembly protein FliH [Clostridium acetobutylicum ATCC 824]
MQLFSNIINNDRVLDEKKKQVITVANFKVERTSKGERAESESYNVIGEAIIKKARHEAEY
IKNKALEESREFYKKAYDEGLEEGRKKGYEDAYNETVVKGNMEIENLKSLAEQNVANMIK
SAKFEVQEYFNDMEAKIKSLSIEIAQHILKERIKEADGIDNMIYEALEICKKSKTIIIKC
SSNHSEGIRKSLDNWKSTLPYRGDFFVVDDGYMDEGSAIIESDSGKVKVSIDDALEKIKE
VLLKTE
>gi|218269301|ref|ZP_03481526.1| hypothetical protein CLOHYLEM_02688 [Clostridium hylemonae DSM 15053]
MTSLYRVLKNERENSSKALKYEIYKELSLEEEPEAGAEDHMQEEPESSGADSILEEAARQ
AERILDAARKGADKIKEDAWQEAFAQGEEEGYKEGIRKALEENRLRFEEEMAQLQERIAR
YVKEVGEEKDKLLEKYIDDLKNIALSIGEKIVQTSLRTSEDVVERMILAATEKLKKAAWA
KVYIGSGRETLDIQGDAEFLRSLSKMADSVKVIMMDEEEKGTCIVELPDEIIDISVGTQL
ENIKEILNNARL
>gi|206895723|ref|YP_002246685.1| hypothetical protein COPRO5265_0318 [Coprothermobacter proteolyticus DSM 5265]
MVRKLSRKLYRLEKPSQEDVLGFRRGYLRGYKEGYERGYKEGFDNGFKELYEIKEQWEKD
LQEYIGQLSTLVSRLNEEKERLQKEYEEAIETYKRGIEEELAEVVSVAASNYLNRSLEHD
ATLITGILEKCLQRFSGDYPLEIHVDERFVGEVEKFLQSSELLSRNLKSVQIVKDNRIGF
GVLIDSEEGRVDARVETLSRNLRTLVESSLHDNPEDQLYKG
>gi|218778524|ref|YP_002429842.1| flagellar assembly protein FliH [Desulfatibacillum alkenivorans AK-01]
MQYQPFLLNELARPEPPKPAKPPRHAMPEDEGREEQAEPDLEQFHQQAQEILEEARKHAE
EVEREAYEQGFKQGEKDGQEIGSMKLEKILDRIEQISRDLDSYHETFVQKHEKEILSLVS
AIAAKVIKAQVDLEPETVKNAVMEALSVVSDWQEVTVRVDPSDFEFLDEMRPEFFEKVAS
LRSINIVPDSSVEKGGCIVSSDFGEVDASIESRLDKVSQAIMDVFYSRR
>gi|219670157|ref|YP_002460592.1| flagellar assembly protein FliH [Desulfitobacterium hafniense DCB-2]
MRLYTRTRVVKSNAVEVSVPCIVECRTEEFQLLGKHLSVVHERSGSLSQEDEFPRLEGEE
KWEPLTVTADEAEDEKAKEIMAEAEAIRTQAQTELEKAREEAAEILEKARVQGEEAALRL
REEVSHQAYEEGYARGLAQGLQEGTAQGEREAERMKAEARDILALAQRAAHEEWSKVDET
LLRLALKVAERILRVRILEHPEQLLQRIRALSLLPEEREGWKLHVSTADYRWLSQCSDEI
NIPFLEDQTLTSGDCFLECTEGIFDARVEVQLERCEQLLREELRHDRLE
>gi|51246510|ref|YP_066394.1| flagellar assembly protein (FliH) [Desulfotalea psychrophila LSv54]
MVEVAMSLSRIFKDSANFEPENLTACPVATGWQAEQTSPQKKKIFHASKKEHLESIQPGQ
TRAREPLAKTAPAEKEALPAPAKQSAKHLQPKISKTIAPPSPIPDNYVDRDEAAREKERA
FQDGKSSGLEEGREEGRIEGIKEGKRLLKDEFSLATKALLTSCQQLDSSKANLVVNSSAA
LKDFAIAIAEQIIRYSVKEHDITIIATIEEALQRAIKSQDFYIYLHPDDYQIVKEKAEDL
ISNVSGLDHVFLKKDVKIERGGAYMESDNCIVDATIASQFEVILKELEQS
>gi|78355398|ref|YP_386847.1| flagellar assembly protein FliH, putative [Desulfovibrio desulfuricans subsp. desulfuricans str. G20]
MSSSDESPAKRWGTIYMGPGSMRERTLSQLESGRNSPRWDEDTEAEYLARVRARAEEKAR
IILETAHSDAARLREEARRQGYQQGIEQAQQELEEFRATMGDSVSAVLGAIQAQCTSVFN
AWRQDLVTLLRACVQRSVAMQLSQQREAVLEAMFTKAAEALDSRRVLVIRCNPEDTPAVE
DIVGTAKERMAELERWTVKPDDSVQPGGLVIDNNEGMASCTVESRLAVVDEILSQLELPA
DDPGQA
>gi|187605365|ref|ZP_02991563.1| hypothetical protein EAT1bDRAFT_1950 [Exiguobacterium sp. AT1b]
MTSLSNVIKRQRATSNTPQRIESKRLETPVIEPNDGINHGDAIQSRYEKLKQDEEAFQQF
QQTEVEQLERLKQQVFEEARSEGYQEGLLQGRQDGLAEFEEITTRLNSVSTELELLFEEK
WRRAEEQLIELAVTVSAHVTTDLVRKDEELFATMIRDQMSHMIDAEALTIFVHPTRLASI
QRFESMWRTEETPPLKYRGDGSLDETAVRIESPHRGNEVDLTYSFERIQAKIEEVLADGA
Y
>gi|78224302|ref|YP_386049.1| flagellar assembly protein fliH, putative [Geobacter metallireducens GS-15]
MFSSKGRSRIIKAGEPSLHTPQGFTFGRILAEAPSQEPPEELPPGASGFVPLSLGFVSGG
EELPDPVASIAEDPDPPMPSLEGMIVLSEEDFQAKVDEIYRNGMDEGRRQAERGLANVFK
SLRDGVSAVTGLRSRLLKESEEDVLKLAVMVARKIVQQEITQDPAILTSIIAAAVGGCTE
RDRVVVRLNPNDYTVVAANRQAFLAGLGDDVPITLTPDDGVGPGGCLVETATGTVDARIE
SQLDEIYRTLLEERSAPVETALPAPAEPEPRGELPLPGADDVIPSFSGQGAWLKADGETT
SVDG
>gi|83646779|ref|YP_435214.1| putative flagellar assembly protein [Hahella chejuensis KCTC 2396]
MDKILRSSPVAGSRRLSYRPASVKAQNSASHKVADPGQDADGNAPVLNGERADNPLEAES
TRQLVAMQRKLDELSREKESLERRLADNERQLKEATQETYDDAKAKGYAAGVEEGRTQSQ
KEIEEALDQFGELLKSIQVQTDNAFSQLESISTDIGFAVVCKILGEKLITREAVLASANA
VLGAIRDASHLKVYLSKRDYALLSQVVDGELAGGSGKVELVIDPRINIGGCRVEANTGSW
DGRLESQLRILRQKLEELSDSEKS
>gi|15644981|ref|NP_207151.1| flagellar assembly protein H [Helicobacter pylori 26695]
MSLNSRKNLIQKDHLNKHDIQKYEFKNMANLPPKTNPNSASLETPNLEEPLEKKAIENDL
IDCLLKKTDELSSHLVKLQMQFEKAQEESKVLIENAKNDGYKIGFKEGEEKMRNELTHSV
NEEKNQLLHAITTLDEKMKKSEDHLMALEKELSAIAIDIAKEVILKEVEDNSQKVALALA
EELLKNVLDATDIHLKVNPLDYPYLNERLQNASKIKLESNEAISKGGVMITSSNGSLDGN
LMERFKTLKESVLENFKV
>gi|222437669|gb|EEE44348.1| hypothetical protein SADFL11_1635 [Labrenzia alexandrii DFL-11]
MRHEAGTYTRLGTMTNPSKFLFNTDFAEPEEPEVVEPPKPEIPMMPVADHKAQLQKAKAQ
AFEEGRVQALKDLQTKQETLLTEEVGHLVAAVGRVLETIDDSVANQEKDAVGLAFLVARR
LCAHLIARQPLAETVALVSECLGPLRRAPHLVIRVAERDVEALKAKVDPIIHEKGFEGRL
VILGEPEIARGDCHIEWADGGIRRDRKALEAEIDGSIRAYLKAGRTPKPAPKADGASEKD
TEA
>gi|54297671|ref|YP_124040.1| polar flagellar assembly protein FliH [Legionella pneumophila str. Paris]
MSNEFEPYNKEVKKIEFTTWKYQVSNDAENSPSDEEELINELEVVKQEAFQKGYADGFQQ
AQEEINAIKAELSKWLDLIQKPVQILDEQLTQEIIQTIIWLSQHCVAVELSVNPDKLNDL
LNKIKGELPSLTGKKSISMHPDDVRWIKEVFSESNIPGLHELLVADPALNRGDFYLQGEH
SELDGRIQTRLTTLFNEYINKENIIPMGVSQE
>gi|149928160|ref|ZP_01916406.1| flagellar assembly protein H [Limnobacter sp. MED105]
MRSSNRIIRGLDAAELPNWSVELIGSRYENPVDRMMAEINRHQMENSAPPPAPTEEELRL
KEWEQALARREKQLEELEKDTLKQAEERGQQLGYEAGWNAAHNERVVLVQAASTMEEEFE
RFKSELSEKLLDLAVLVSKKVIGDTLAMHPEHAADLLNQVLDSMQLHSKAVTLRAHPNTI
RVLEAQFGDQQMLGNLRMIEDPKQLQGGFLLQHPEGEVDATLQTRWLRAIEALGRNNPLS
PEDTE
>gi|152997449|ref|YP_001342284.1| flagellar assembly protein FliH [Marinomonas sp. MWYL1]
MSDQKQDKGERKLTAYERWELPHLENNKPNTNSGPALLIQKNTSFTTEEVDEDSLIYEPL
TASQLEEIRSAAYDEGFIQGEEEGHKKGHSDGFAKGEVDGFEKGHEEGRSIGIDEGLAQA
RAEAQIKLEALEALLANVVKELTLPLEESRAAAENILYQSMARIIGNVCLSKMTEDGHQV
LREQLTRVFDEIGEYEGRVRLRLHPADVTILDELGIKDRLTIQLETDDSLINGGFVIDSK
SFHIDGRVEQRLEAVCDELRHLSLTEQD
>gi|114777409|ref|ZP_01452406.1| flagellar assembly protein [Mariprofundus ferrooxydans PV-1]
MSELKPLIFPADVREATQHAAAFPFTPANRTSQHASSVADNRMQQLEQMLQEAQGRAEIV
EKEAYDKAYLAGEKAGMTLGKKRGEQILETVQASLKEAERDIATLRSAFAEAAMDVAEHI
AEQIIGRSLAHDRSALLDIARQAANQLPDTSKLHIAVSADDYATFKRMLDDDDTTAVLRA
DPTVTTGTCRVISADQDILIDPVGAVAGYLSQLQPLLLGQVQSPANKDTGA
>gi|114330756|ref|YP_746978.1| flagellar assembly protein FliH [Nitrosomonas eutropha C91]
MEAAYVIPKKDLSSWQKWEFGSLDPLKSRQKTEFSQKIPQATKPVNQPEKQMISDQEVTG
QDTIVLPTAEQIEQIYQQAHEEGKTAGYQEGMKQAKQTAAAEAQRFQALINTFAREVKDI
DQTMAQDLLALAVDLARKITGQALQIKPELILPIVEDAIRQLTSVSQPIQLTLHPDDAAR
IRTHLEDHPAHPKWHIQEDAQIEPGGCRVESGGCEVDATLSTRWQRTLAALSQDPDWLT
>gi|84502359|ref|ZP_01000495.1| hypothetical protein OB2597_20126 [Oceanicola batsensis HTCC2597]
MSFVFDRDFDEEAEFEKRKRIHEQRAIFTPEDLEEAVQKATQDAYEDGRLAGRAEASVQH
AETNAARSADALVVLAPRLQEILTQADQHKAALEHQLLDYILTIFRQVVPQLMDDTALLR
TEAEIKHAIRMAIGASSLRIVVPADIAGDLTESIDHQVQQAGFHGRVQIQTDHRMQPGDT
KVVWDHGMLDFSLNEICDHILKALKQATDDALARRKAELE
>gi|182412245|ref|YP_001817311.1| hypothetical protein Oter_0421 [Opitutus terrae PB90-1]
MAFTKLIAFDRPMTAVSAPGLTGRTFTEAELAAATETAYRRGIDDARRLADQQIVEFRAD
VGQLHDNLLKRLPSLEPLFLGQIRDALPGLAIEIARRLLAGYEPPPEVISRLCEEAVTAL
FPERDNLELVVSAHDAEVLAKLTPNWMERYPGLRVSVEPSFLPGDCQVRSRFGITDARQQ
VKIDALANSLSAA
>gi|169191143|ref|ZP_02851013.1| flagellar assembly protein FliH [Paenibacillus sp. JDR-2]
MSNLIKSSSVIALDQLKQLYWLNKHAAEQVAVTEEIIEEAGPDEETISIRDQIISDAQNF
AEERIREAGEQSEQLLAQAEADIDAWWLEKRLEDERHSEASRQAGFEQGYAEGQAHAEQA
LQQEWESRLEEANAVLKSAYEMREQIIQEAEPFLVELSVSISEKVIGRQLSEAPEMALEL
IRKALSRRREQGVIALCVAPGQLAFVQAAREELNLVIDSQAELQIIPDASVKDFGCVIRS
AYGSIDARIDTQLSEIKRELVQLANQSHEERSMPDERY
>gi|119947165|ref|YP_944845.1| flagellar assembly protein FliH [Psychromonas ingrahamii 37]
MGDIIRKADSRAFIAYVFPSLKSAAFKANSDLTAASTVSAVYSQEMIDKVFKDAFENGQQ
AGYETGFEQGKKEGYGTGLLQGVKEGTEESKKEIDLTLSALNSAVIESQTITATLKEDVK
RASISMITEITQKVINKELALNPEIIVQWIEDSIASLPEQPTTVLISLNEQDYQRITSLG
PLPDANWKLKSNILIKPGCCEVNTNLVDIKMNAQEKMQTMIEQIS
>gi|218674850|ref|ZP_03524519.1| nodulation protein [Rhizobium etli GR56]
MSSGFARHDRIIPAENFGQIREAAQILAAARQDAAQSQATLAAASEQAAQNGYRDGFEQG
VRDAAARLAASLGKAEQEIANLDSWVEAVVLKSVGLILGSMEADERTRRLVRHAISQTAE
AQEIALHVAPEDAAMIAQAIADIDHRITIETDPLMSAGEIVLETSAGRSQIGLKDQLATV
IEALVHG
>gi|221639468|ref|YP_002525730.1| Flagellar protein FliH [Rhodobacter sphaeroides KD131]
MTAQTPIGPEDVLALIRETNARGFGRSDLPAPGPEGPFRPMPLSGLGRAAPEAPRPPDAA
GSAPESRAPAAPAGLVPPDPAPPAPALPDPALLEAARAEGRRDGHAEGRAEGRAEGRREA
EAEFAHARETFLRLVERLSAPAPGDTARLARMIDGAVCALASQRAGIEIDRHPAGFAVRL
EALADRVAQGLRQVTLRLNPEDLQALAPHLPGSDLLSEARIASDPRLARGDLEVRAEGIV
LSDLLAPAASLPGAAADSPAAPDAPVAAFSAEPPR
>gi|32477554|ref|NP_870548.1| hypothetical protein RB12501 [Rhodopirellula baltica SH 1]
MAWILKHNADSKKDPAAARPDLSNLAATDSQSVTRAGVSTRVPADQVDRVQVTSADLVGK
QPGGMSGLAGFNLSDLAEKGREELRQAREQVAQLLADAEKQAAEMKQAAEARGYEDGVKK
ASEDIEKKITQLAEAKTKSQLQALQLASTKMHAQYDQWMQQYAEVLTETAIAATERMVRA
NLNELPVPASLAEAGYNESPHQQHLLVRWASEALHSTRSAGRLVLAVHPDMLAELGQRFD
ELLASPDLPEESCVIPDETLPVGEVVVRQEGGEIRAGLQSQLERLREEIL
>gi|209963530|ref|YP_002296445.1| hypothetical protein RC1_0183 [Rhodospirillum centenum SW]
MPRPFRFGTEFPPDLPPGSADVPPEPLRSTTTVGGFTEEDLESVRDRAFRQGLEVGERNG
FERGQQSARQAAEAQMAEALAGIEAALRRADETVGPFREQIERDAVRVVSSLVTRLAPPL
LDTVAEAELDTLVLDCLHAAVGTPRLELRLPPGSVERMREQVEKMQAAAGFRGTVALIPD
PSLPPGAATADWGTGGAVRDPKVVERRLSDAVAIAISRLTLRGGPRA
>gi|83955112|ref|ZP_00963768.1| flagellar M-ring protein [Sulfitobacter sp. NAS-14.1]
MIDLFARNFDSDNAPAAPVTTIDEEELNLRLAEARKQGFDAGRAVGQQDAKAEFDAQEDA
RLEAESAEIRAQLDALIAQDTRQCRATETDIVELFLGIGDRLVPELLQNYGVDLAIGRIR
ESVALSRSTPVLSITACPEVAARLQAEPPVWLPASTDAASIKIVADGDLPRGAARVVWQG
GKLEYDLDEATTAVRSALQTAAVELTATTRIAE
>gi|51894137|ref|YP_076828.1| flagellar assembly protein [Symbiobacterium thermophilum IAM 14863]
MSTSRSGKLPPGVEVRAPSWPQLPPPPPPSPPPPSPPKPARRPAPPTPEELEAEKKAAES
VLDEARLEAARILQSAAEEAERAEAAAREEGFQQGRREGLEAGRAEVEALRREAELALEN
ARLQGENLRQAAEKEAAVTRLEAEKAAEKLLADAREEAQRILEEARQRAERLVQERLEQS
QEALVQLAVAAAARLVQGHLAVEPQSVVRMVAAGLRLVKDAPATVRVNPEDLPLLEAQRA
VLERELGAGALTLTADPGMQRGSYMVQTPVGQVDGDLEHQIERMEAAMRAALGGSEE
>gi|85858819|ref|YP_461021.1| flagellar assembly protein [Syntrophus aciditrophicus SB]
MFSRGEMNRMNIYKQSRIIKSQDVFFVSSVANNRSDFIPFTLNEKQEHQHPDETEKSLEM
EKKLQEMEMKIKAAGKEGYEEGFAEGFKQGSEASKHKKVAVMNTLHALVEEVGSFKQKTL
QSSEKQMLELCISIAEKIIHQEVSTDRGVIISVLKAAFQKITERENIKIRLHPNDYQYLV
EIKSDFINGMNGVRNVFFEEDRSIPQGGAILETSSGKVDARISEQLQEVKAGLLSLHAS
>gi|206890778|ref|YP_002248117.1| flagellar assembly protein FliH [Thermodesulfovibrio yellowstonii DSM 11347]
MLPEDIKPYVPLSFDENKKIAIDKHENNFDEDLIKKGYEQGFNKGYEVGYNEGLSKGYEE
GFNKSQKEIKEKSDEFLRATQFFKNIIKELSLFKEKQIEFFLPQILKFAFKIAEKIVATK
ISLDREVTFSIVKETLKSVPFNEDRIIIKLNPEDYDFIANKINELDIDKAKLQIESSPDI
TKGGCWIETQSQHIVSTIEQRLKEIENALNSVISQQS
>gi|78485781|ref|YP_391706.1| flagellar assembly protein FliH [Thiomicrospira crunogena XCL-2]
MASNQESLDPMPPVPEEENLPVASLMRADEVDEPEIKAFQYLDLEQEEVKKEQKIRADVK
EQIRKELQPELVRKAGLLKKEVYEKSHKEGYESGYQEGLEKGRKEAYEAAEKEADGTLSA
QVKSVQKLLESMSQPYQDISQNVFESLCHLSVDLAARIVPVEVALHKEWIIDAIQEAVQK
LPDDSDPIDVFLHPSDLEIVEKYLQSNKTNWRLIADDDLLEGTCRIKQNFSVVKNDWKSR
LDELLGDTESLFKKIAKQPNKVLNSNSQASTPSEEN
>gi|198258691|gb|EDY82999.1| hypothetical protein VDG1235_2622 [Verrucomicrobiae bacterium DG1235]
MVAAKQSKRNQLVLEHRLVSLDIAYDGASRVGSSAHKAEVDASYKSGYEDASSQYNQQIL
DFRSEINDLREGTFSQLESKFGNLVSEAREALMTLTYECVTQTLGGFEMQAEAVEKIVES
VVKEAGLDDERMEVRLHSADIALLEDIDSDLRSKHPGLEFVSDDLLRRGDCILASRFGKI
DGTIDNKLSKLRESIRPS
>gi|16760915|ref|NP_456532.1| flagellar assembly protein H [Salmonella enterica subsp. enterica serovar Typhi str. CT18]
MSNELPWQVWTPDDLAPPPETFVPVEADNVTLTDDTPEPELTAEQQLEQELAQLKIQAHEQGYNAGLAEG
RQKGHAQGYQEGLAQGLEQGQAQAQTQQAPIHARMQQLVSEFQNTLDALDSVIASRLMQMALEAARQVIG
QTPAVDNSALIKQIQQLLQQEPLFSGKPQLRVHPDDLQRVEEMLGATLSLHGWRLRGDPTLHHGGCKVSA
DEGDLDASVATRWQELCRLAAPGVL
>gi|156975429|ref|YP_001446336.1| flagellar assembly protein H [Vibrio harveyi ATCC BAA-1116]
MAGDRKRGFIRPDEDDAMIEPQRWGLPDYGEPKAKQAKQTAFNYDPGWVPNFDESEEEQV
LELTEEQIELIKQGAYQEGLYQGQEAGFKQGYDKGKEEGIQAGHAEGLELGKAEGVTAGQ
EYIQQQVETFMDLANQFAQPLELMNAQVEKQLVDMVLCLVKEVVHVEVQTNPQIILDTVK
QSVEALPISGHPITLHLNPDDVAIIRSAYGEEELDCRNWTLVAEPALNRGDVQIAAGESS
ISYRMEERVKSVLNSFCGANRHQGGE
>gi|165925018|ref|ZP_02220850.1| flagellar assembly protein FliH [Yersinia pestis biovar Orientalis str. F1991016]
MMLIKNTPRAGAVKLRVHQFPPLRKVRQVAPSAADQTLDPAEYQKQLMAGFQEGISQGFD
KGLAEGKEEGYQEGVRLGHDDGLKKGRIEGRQSELASFNDVIKPFSGYITQLHTYLETYE
QRRRDELLQLVEKVTRQVIRCELALQPAQLLTLVEEALAALPMVPQQLKVYLNPAEFGRI
NDVAPEKVQAWGLAADPDMVGGECRIVTETTEIDVGCQHRLDQCIGALHSSFLTEPHHE
>gi|56551532|ref|YP_162371.1| flagellar biosynthetic protein [Zymomonas mobilis subsp. mobilis ZM4]
MTMSDDPRQDIQPYEAQAIVPEETASAEKTPFVAIKKAKPPFVPWVVRFGLVPEEPTEKE
KQEAESSKEGFSLEKEEAELTEQEKVEPKAEADLPPPIDIEAIKKEAYDQGFQQGRNSAL
IEVKEERQAVGQLARSLEVLKAEPPRALASVFADVVDRLIHQIIGEVSIDAVRLRKRVDA
VAAMITEEMKPCCLFLNPADISRLGGVELPVEIKEDSSLQEGSVRLETSQGYIENGTKSL
LEKLDAILVEVGADA
>gi|119503666|ref|ZP_01625749.1| Flagellar assembly protein FliH [marine gamma proteobacterium HTCC2080]
MSELAGAATWQPPALRVVTPADVEAQQAQLLAEAQERGYQEGLQRGQEAGRAQAETVLAQ
MTALWDAMQQPFADMEENIHSHLMGLSLAMSEAVIRRELSTDRDAIARVLTEALSALGFV
QTPIEVSVNPADYDVVAGLLGGENIDSRITSDTNIQRGGCLLRADRALVDMRVETMIRET
LSTIAGETRRVDDSGRETAPSLSVTDIESIADRFSGSASEGVISETSGDEDV
>gi|119476319|ref|ZP_01616670.1| putative flagellar assembly protein [marine gamma proteobacterium HTCC2143]
MSRIPVDKTANFSSWQIPEVTEGQFVKVEKLKSRGPKGELVNVDKNEVIYNSLTAGQLEE
ISNQAYEDVREQARADGLKQGQDEGYQAGINAAQEELNKNAKNLSKTIDMLFSSLAGQDD
DVEQALVNLVIGVSRSVLRRELTIDSSQIIAIVNEAVAELPLRASDITIYLNEQDFQLLQ
EHSEILAHWQLEIDRTLTPGGCRVTSRQSVVTYSLEDQFQQTINSLVDKRFSELSNRTRE
RETPVIAAADDQ
