# Supplementary material for: Statistical characterization of the GxxxG glycine repeats in the flagellar biosynthesis protein FliH and its Type III secretion homologue YscL
Source: BMC Microbiol. 2009 Apr 16;9:72. doi: 10.1186/1471-2180-9-72 (PMC2674601; doi:10.1186/1471-2180-9-72)
Supplement: Additional file 2 — Aligned set of FliH sequences at 25% sequence id cutoff output from T-Coffee [file 1471-2180-9-72-S2.zip]

Archive with 1 entries (1 files):
- sup2.aln
