# Supplementary material for: Statistical characterization of the GxxxG glycine repeats in the flagellar biosynthesis protein FliH and its Type III secretion homologue YscL
Source: BMC Microbiol. 2009 Apr 16;9:72. doi: 10.1186/1471-2180-9-72 (PMC2674601; doi:10.1186/1471-2180-9-72)
Supplement: Additional file 2 — Aligned set of FliH sequences at 25% sequence id cutoff output from T-Coffee [file 1471-2180-9-72-S2.zip › sup2.aln]

CLUSTAL FORMAT for T-COFFEE Version_5.31 [http://www.tcoffee.org], CPU=500.21 sec, SCORE=18, Nseq=50, Len=426 

gi|114330756|ref|YP_746978.1|     -------M----------------------EAAYVIPKKDLSSWQKWEFGSL-------- 23
gi|165925018|ref|ZP_02220850.1|   -------M-----MLIKNTPRAGAVKLRVHQFPPLRKVRQVAPSAADQTLDP-------- 40
gi|167644979|ref|YP_001682642.1|  ---------------------------------------MTDIPHKRFTFDT-------- 13
gi|171319018|ref|ZP_02908145.1|   -------M-----------------HFRVMRTTSGELDAFAESRVVKADAIA-------- 28
gi|182412245|ref|YP_001817311.1|  ---------------------------------------M-----AFTKLIA-------- 8
gi|198258691|gb|EDY82999.1|       ---------------------------------------MVAAKQSKRNQLV-------- 13
gi|209963530|ref|YP_002296445.1|  --------------------------MPRPFRFGTEFPPDLPPGSADVPPEP-------- 26
gi|218674850|ref|ZP_03524519.1|   ------------------------------MSSGFARHDRIIPAENFGQIRE-------- 22
gi|84502359|ref|ZP_01000495.1|    ----------------------------------MSFVFDRDFDEEAEFEKR-------- 18
gi|91200225|emb|CAJ73269.1|       -------MKTGKRVYSLPVIKGVKVIETVIPHSHKKQINTLKTEEELINIKE-------- 45
gi|94968678|ref|YP_590726.1|      -------------------MSTSSDFSWAAGGGREVFSFEYPAITGSFSHSP-------- 33
gi|169191143|ref|ZP_02851013.1|   -------MSNLIKSSSVIALDQLKQLYWLNKHAAEQVAVTEEIIEEAGPDEE-------- 45
gi|187605365|ref|ZP_02991563.1|   -----------------------------MTSLSNVIKRQRATSNTPQRIES-------- 23
gi|78355398|ref|YP_386847.1|      -----------------------------------MSSSDESPAKRWGTIYM-------- 17
gi|114777409|ref|ZP_01452406.1|   --------------------------------------------MSELKPLI-------- 8
gi|119503666|ref|ZP_01625749.1|   ------------------------------------------------------------ 0
gi|15644981|ref|NP_207151.1|      ------------MSLNSRKNLIQKDHLNKHDIQKYEFKNMANLPPKTNPNSA-------- 40
gi|16760915|ref|NP_456532.1|      --------------------------------------MSNELPWQVWTPDD-------- 14
gi|218269301|ref|ZP_03481526.1|   -----------------------------MTSLYRVLKNERENSSKALKYEI-------- 23
gi|222437669|gb|EEE44348.1|       ---------------------------------------------------M-------- 1
gi|51894137|ref|YP_076828.1|      ------------MSTSRSGKLPPGVEVRAPSWPQLPPPPPPSPPP--------------- 33
gi|119476319|ref|ZP_01616670.1|   -------MSRIPVDKTANFSSWQIPEVTEGQFVKVEKLKSRGPKGELVNVDK-------- 45
gi|126653747|ref|ZP_01725665.1|   M----------------------------------------------------------- 1
gi|152997449|ref|YP_001342284.1|  M----------------------------------------------------------- 1
gi|15895429|ref|NP_348778.1|      M----QLFSNIINNDRVLDEKKKQVITVA------------------------------- 25
gi|51246510|ref|YP_066394.1|      MVEVAMSLSRIFKDSANFEPENLTACPVATGWQAEQTSPQKKKIFHASKKEHLESIQPGQ 60
gi|85858819|ref|YP_461021.1|      ------------------------------------------------------------ 0
gi|83955112|ref|ZP_00963768.1|    ------------------------------------------------------------ 0
gi|187918163|ref|YP_001883726.1|  -----MYLPKVLYKSKEVVNAVKLDLVEITNPILKSLEIKKKEHEISDIDNCSIKLRNEL 55
gi|219670157|ref|YP_002460592.1|  M--RLYTRTRVVKSNAVEVSVPCIVECRTEEFQLLGKHLSVVHERSGSLSQEDEFPRLEG 58
gi|54297671|ref|YP_124040.1|      ------------------------------------------------------------ 0
gi|56551532|ref|YP_162371.1|      ----------------------------------MTMSDDPRQDIQPYEAQAIVPEETAS 26
gi|78224302|ref|YP_386049.1|      M----FSSKGRSRIIKAGEPSLHTPQGFTFGRILAEAPSQEPPEELPPGASGFVPLSLGF 56
gi|119947165|ref|YP_944845.1|     -------MGDIIRKADSRAFIAYV------------------------------------ 17
gi|156975429|ref|YP_001446336.1|  ------------------------------------------------------MAGDRK 6
gi|167770216|ref|ZP_02442269.1|   M----RSLLKVIKPGNAVCSDDVVLIADMPAPPKPKPVDPPDQDN--------------- 41
gi|221313824|ref|ZP_03595629.1|   ------------------------------------------------------------ 0
gi|32477554|ref|NP_870548.1|      --------------------MAWILKHNADSKKDPAAARPDLSNLAATDSQSVTRAGVST 40
gi|78485781|ref|YP_391706.1|      -----------------------------------------------MASNQESLDPMPP 13
gi|87307393|ref|ZP_01089538.1|    ------------------------------------------------------------ 0
gi|149928160|ref|ZP_01916406.1|   M----RSSNRIIRGLDAAELPNWSVELIG------------------------------- 25
gi|218778524|ref|YP_002429842.1|  -------------------MQYQPFLLNE------------------------------- 10
gi|163789648|ref|ZP_02184086.1|   M----PSFHKIIKQGQSFTKDSRSFIETD------------------------------- 25
gi|218133662|ref|ZP_03462466.1|   -------MSNLLKRASIINKDERVIDYNRIIQEKLDALKKAAPKDSDGFIEGLHSPQVEQ 53
gi|221639468|ref|YP_002525730.1|  M----TAQTPIGPEDVLALIRETNARGFG------------------------------- 25
gi|42524761|ref|NP_970141.1|      M----QWSNRASKSVLSKEVAEKTVLEF-------------------------------- 24
gi|83646779|ref|YP_435214.1|      -------MDKILRSSPVAGSRRLSYRPASVKAQNSASHKVADPG---------------- 37
gi|206890778|ref|YP_002248117.1|  ------------------------------------------------------------ 0
gi|206895723|ref|YP_002246685.1|  ------------------------------------------------------------ 0
gi|27904575|ref|NP_777701.1|      ------------------------------------------------------------ 0
                                                                                              

gi|114330756|ref|YP_746978.1|     -------------DPLKSRQKTEFSQKIPQATKPVNQPEKQMISDQEVTGQDTIVLPTAE 70
gi|165925018|ref|ZP_02220850.1|   -------------AEY------------------------------QKQLMAGFQEGISQ 57
gi|167644979|ref|YP_001682642.1|  -------------VFD------------------------------DRGGMTAPPRVKKN 30
gi|171319018|ref|ZP_02908145.1|   -------------ELF------------------------------DAIDLRAHLETELA 45
gi|182412245|ref|YP_001817311.1|  -------------FDR------------------------------PMTAVSAPGLTGRT 25
gi|198258691|gb|EDY82999.1|       -------------LEH------------------------------RLVSLDIAYDGASR 30
gi|209963530|ref|YP_002296445.1|  -------------LRS------------------------------TTTVGGFTEEDLES 43
gi|218674850|ref|ZP_03524519.1|   -------------AAQ------------------------------ILAAARQDAAQSQA 39
gi|84502359|ref|ZP_01000495.1|    -------------KRI------------------------------HEQRAIFTPEDLEE 35
gi|91200225|emb|CAJ73269.1|       -------------EEK------------------------------LKELELAKENELRA 62
gi|94968678|ref|YP_590726.1|      -------------AGT------------------------------PAPWSEANATQRES 50
gi|169191143|ref|ZP_02851013.1|   -------------TISIRDQIISDAQNFAEERIREAGEQSEQLLAQAEADIDAWWLEKRL 92
gi|187605365|ref|ZP_02991563.1|   -------------KRLETPVIEPNDGINHGDAIQSRYEKLKQDEEAFQQFQQTEVEQLER 70
gi|78355398|ref|YP_386847.1|      -------------GPGSMRERTLSQLESGRNSPRWDEDTEAEYLARVRARAEEKARIILE 64
gi|114777409|ref|ZP_01452406.1|   -------------FPADVREATQHAAAFPFTPANRTSQHASSVADNRMQQLEQMLQEAQG 55
gi|119503666|ref|ZP_01625749.1|   -----------------------------------MSELAGAATWQPPALRVVTPADVEA 25
gi|15644981|ref|NP_207151.1|      -------------SLETPNLEEPLEKKAIENDLIDCLLKKTDELSSHLVKLQMQFEKAQE 87
gi|16760915|ref|NP_456532.1|      -------------LAPPPETFVPVEADNVTLTDDTPEPELTAEQQLEQELAQLKIQAHEQ 61
gi|218269301|ref|ZP_03481526.1|   -------------YKELSLEEEPEAGAEDHMQEEPESSGADSILEEAARQAERILDAARK 70
gi|222437669|gb|EEE44348.1|       -------------RHEAGTYTRLGTMTNPSKFLFNTDFAEPEEPEVVEPPKPEIPMMPVA 48
gi|51894137|ref|YP_076828.1|      ---------------PSPPKPARRPAPPTPEELEAEKKAAESVLDEARLEAARILQSAAE 78
gi|119476319|ref|ZP_01616670.1|   -------------------------------------------------NEVIYNSLTAG 56
gi|126653747|ref|ZP_01725665.1|   ---FEGFDLEDGDDASSQHQLTIEEIMAERDRLLAEARASLQAEREAFEQEKHMHYQEIE 58
gi|152997449|ref|YP_001342284.1|  ----SDQKQDKGERKLTAYERWELPHLENNKPNTNSGPALLIQKNTSFTTEEVDEDSLIY 57
gi|15895429|ref|NP_348778.1|      ----------------------------------------NFKVERTSKGERAESESYNV 45
gi|51246510|ref|YP_066394.1|      TRAREPLAKTAPAEKEALPAPAKQSAKHLQPKISKTIAPPSPIPDNYVD----------- 109
gi|85858819|ref|YP_461021.1|      -----------------MFSRGEMNRMNIYKQSRIIKSQDVFFVSSVANNRSDFIPFTLN 43
gi|83955112|ref|ZP_00963768.1|    ---------------------------------------------------------MID 3
gi|187918163|ref|YP_001883726.1|  EDLMNQKAKLQEEIEHGHELAKKERDAEFSKLLEEAKEQANKIVSLANERAEALQKEAED 115
gi|219670157|ref|YP_002460592.1|  EEKWEPLTVT-------ADEAEDEKAKEIMAEAEAIRTQAQTELEKAREEAAEILEKARV 111
gi|54297671|ref|YP_124040.1|      --------------------------------MSNEFEPYNKEVKKIEFTTWKYQVSNDA 28
gi|56551532|ref|YP_162371.1|      AEKTPFVAIKKAKPPFVPWVVRFGLVPEEPTEKEKQEAESSKEGFSLEKEEAELTEQEKV 86
gi|78224302|ref|YP_386049.1|      VSGGEELPDPVASIAEDPDPPMPS------------------------------------ 80
gi|119947165|ref|YP_944845.1|     --------------------------------FPSLKSAAFKANSDLTAASTVSAVYSQE 45
gi|156975429|ref|YP_001446336.1|  RGFIRPDEDDAMIEPQRWGLPDYGEPKAKQAKQTAFNYDPGWVPNFDESEEEQVLELTEE 66
gi|167770216|ref|ZP_02442269.1|   ----------PEALAPELAQETIEKETVHTAEQEAELLSIRRARENAEEISQKILRRARQ 91
gi|221313824|ref|ZP_03595629.1|   ----------------------------MKEEADRISEQANSHIENIRRQIEQEKNDWAA 32
gi|32477554|ref|NP_870548.1|      RVPADQVDRVQVTSADLVGKQPGGMSGLAGFNLSDLAEKGREELRQAREQVAQLLADAEK 100
gi|78485781|ref|YP_391706.1|      VPEEENLPVASLMRADEVDEPEIKAFQYLDLEQEEVKKEQKIRADVKEQIRKELQPELVR 73
gi|87307393|ref|ZP_01089538.1|    ----------MSVIKAEQLLREDHDFSAVAFNFEDVTDRAQGELAKIKQYAAKLIQEAQQ 50
gi|149928160|ref|ZP_01916406.1|   -------------SRYENPVDRMMAEINRHQMENSAPPPAPTEEELRLKEWEQALARREK 72
gi|218778524|ref|YP_002429842.1|  -------------LARPEPPKPAKPPRHAMPEDEGREEQAEPDLEQFHQQAQEILEEARK 57
gi|163789648|ref|ZP_02184086.1|   -------------MTAAKRPDMEEILSEQLLEEPIEVEQARALLLEASQKKLAILSEAQN 72
gi|218133662|ref|ZP_03462466.1|   MVDEDGNPVDMSIFGEDTAAATQEAEAQEVPDLDEVKAQADAILEDARNQADRILEDARS 113
gi|221639468|ref|YP_002525730.1|  --RSDLPAPGPEGPFRPMPLSGLGRAAPEAPRPPDAAGSAPESRAPAAPAGLVPPDPAPP 83
gi|42524761|ref|NP_970141.1|      ------------VPMRFDLGTPEQAMNYLAEKSKGSDFRMNDAVRVQTGIDQVEKGNDEE 72
gi|83646779|ref|YP_435214.1|      ---------------QDADGNAPVLNGERADNPLEAESTRQLVAMQRKLDELSREKESLE 82
gi|206890778|ref|YP_002248117.1|  ---------------------------------M-------------LPEDIKPYVPLSF 14
gi|206895723|ref|YP_002246685.1|  ------------------------------------------------------------ 0
gi|27904575|ref|NP_777701.1|      ---------------------------------MSKNFLNKAWEKWNPGEIDTTTNITHN 27
                                                                                              

gi|114330756|ref|YP_746978.1|     ----------------------QIEQIYQQAHEEGKTAGYQEGMKQAKQTAAAEA----- 103
gi|165925018|ref|ZP_02220850.1|   ----------------------GFDKGLAEGKEEGYQEGVRLGHDDGLKKGRIEGRQSEL 95
gi|167644979|ref|YP_001682642.1|  ----------------------FTLEEMEEAKAQAYAAGEQSAVAQAEREAA-----MAL 63
gi|171319018|ref|ZP_02908145.1|   ----------------------QAQLDRQASVDGARREGYAQGEREAQIAVS-----ESV 78
gi|182412245|ref|YP_001817311.1|  ----------------------FTEAELAAATETAYRRGIDDARRLADQQIV-----EFR 58
gi|198258691|gb|EDY82999.1|       ----------------------VGSSAHKAEVDASYKSGYEDASSQYNQQIL-----DFR 63
gi|209963530|ref|YP_002296445.1|  ----------------------VRDRAFRQGLEVGERNGFERGQQSARQAAE-----AQM 76
gi|218674850|ref|ZP_03524519.1|   ----------------------TLAAASEQAAQNGYRDGFEQGVRDAAARLA-----ASL 72
gi|84502359|ref|ZP_01000495.1|    ----------------------AVQKATQDAYEDGRLAGRAEASVQHAETNA-----ARS 68
gi|91200225|emb|CAJ73269.1|       ----------------------LKEQEIRLVREEAFKEGKLSAEKEFQSEIE-----KTK 95
gi|94968678|ref|YP_590726.1|      ----------------------DAQKQLEKSRLQGERDGELRARNIFEEQLA-----GER 83
gi|169191143|ref|ZP_02851013.1|   ----------------------EDERHSEASRQAGFEQGYAEGQAHAEQALQQE------ 124
gi|187605365|ref|ZP_02991563.1|   ----------------------LKQQVFEEARSEGYQEGLLQGRQDGLAE---------- 98
gi|78355398|ref|YP_386847.1|      ----------------------TAHSDAARLREEARRQGYQQGIEQAQQELEEFR----- 97
gi|114777409|ref|ZP_01452406.1|   ----------------------RAEIVEKEAYDKAYLAGEKAGMTLGKKRGEQIL----- 88
gi|119503666|ref|ZP_01625749.1|   ----------------------QQAQLLAEAQERGYQEGLQRGQEAGRAQAETVL----- 58
gi|15644981|ref|NP_207151.1|      ----------------------ESKVLIENAKNDGYKIGFKEGEEKMRNELTHSV----- 120
gi|16760915|ref|NP_456532.1|      ----------------------GYNAGLAEGRQKGHAQGYQEGLAQGLEQGQAQAQT--- 96
gi|218269301|ref|ZP_03481526.1|   ----------------------GADKIKEDAWQEAFAQGEEEGYKEGIRKALEENRLRFE 108
gi|222437669|gb|EEE44348.1|       ----------------------DHKAQLQKAKAQAFEEGRVQALKDLQTKQETLL----- 81
gi|51894137|ref|YP_076828.1|      ----------------------EAERAEAAAREEGFQQGRREGLEAGRAEVEALRREAEL 116
gi|119476319|ref|ZP_01616670.1|   --------------QLEEISNQAYEDVREQARADGLKQGQDEGYQAGINAAQEE------ 96
gi|126653747|ref|ZP_01725665.1|   --------------HLKLSWEEERPNRVQEAYDEGFGQGYEDGVNKSTEAMAE------- 97
gi|152997449|ref|YP_001342284.1|  EPLTASQLEEIRSAAYDEGFIQGEEEGHKKGHSDGFAKGEVDGFEKGHEEGRSIGIDEGL 117
gi|15895429|ref|NP_348778.1|      IGEAIIKKARHEAEYIKNKALEESREFYKKAYDEGLEEGRKKGYEDAYNETVVKGNMEI- 104
gi|51246510|ref|YP_066394.1|      ----------------RDEAAREKERAFQDGKSSGLEEGREEGRIEGIKEGKRLLKD--- 150
gi|85858819|ref|YP_461021.1|      EKQEHQHPDETEKSLEMEKKLQEMEMKIKAAGKEGYEEGFAEGFKQGSEASKHK------ 97
gi|83955112|ref|ZP_00963768.1|    LFARNFDSDNAPAAPVTTIDEEELNLRLAEARKQGFDAGRAVGQQDAKAEFDAQEDA--- 60
gi|187918163|ref|YP_001883726.1|  KKGAVELESKLIIEKVVKEHEERLKRELEAEIARGRNEGYDAGFKKGCEDFDK------- 168
gi|219670157|ref|YP_002460592.1|  --------------QGEEAALRLREEVSHQAYEEGYARGLAQGLQEGTAQGEREA----- 152
gi|54297671|ref|YP_124040.1|      --------------ENSPSDEEELINELEVVKQEAFQKGYADGFQQAQEEINA------- 67
gi|56551532|ref|YP_162371.1|      --------------EPKAEADLPPPIDIEAIKKEAYDQGFQQGRNSALIEVKEERQA--- 129
gi|78224302|ref|YP_386049.1|      ----------------LEGMIVLSEEDFQAKVDEIYRNGMDEGRRQAERGLAN------- 117
gi|119947165|ref|YP_944845.1|     --------------MIDKVFKDAFENGQQAGYETGFEQGKKEGYGTGLLQGVKEGTEESK 91
gi|156975429|ref|YP_001446336.1|  --------------QIELIKQGAYQEGLYQGQEAGFKQGYDKGKEEGIQAGHAEGLELGK 112
gi|167770216|ref|ZP_02442269.1|   --------------ERDEMLEKARADA-AFLKEQAAKEGRETAYEQMKASIDDCL----- 131
gi|221313824|ref|ZP_03595629.1|   ----------------------EKQKLIEEAKAEGFEQGVALGKAEAMKQYA-------- 62
gi|32477554|ref|NP_870548.1|      --------------QAAEMKQ--------AAEARGYEDGVKKASEDIEKKITQLAEA--- 135
gi|78485781|ref|YP_391706.1|      --------------KAGLLKKEVYEKSHKEGYESGYQEGLEKGRKEAYEAAEKEADG--- 116
gi|87307393|ref|ZP_01089538.1|    --------------EAAKI------------RQQAAAAGQGDATQKAQQTLKTQVDQ--- 81
gi|149928160|ref|ZP_01916406.1|   --------------QLEELEKDTLKQAEERGQQLGYEAGW------------NA------ 100
gi|218778524|ref|YP_002429842.1|  --------------HAEEVEREAYEQGFKQGEKDGQEIGS------------MK------ 85
gi|163789648|ref|ZP_02184086.1|   --------------EANQMREMAEKQGFEEGQRNGYETGYIAGYAAGIKQAEEE------ 112
gi|218133662|ref|ZP_03462466.1|   --------------QAEQIRQDAHDDGF------------DAGTAEAQNKYEQD------ 141
gi|221639468|ref|YP_002525730.1|  --------------APALPDPALLEAARAEGRRDGHAEGRAEGRAEGRREAEAE------ 123
gi|42524761|ref|NP_970141.1|      --------------KVEVAALEKLKEIQEGAYQEAYRLGLEEGRKEAFEQVSAD------ 112
gi|83646779|ref|YP_435214.1|      --------------RRLADNERQLKEATQETYDDAKAKGYAAGVEEGRTQSQKE------ 122
gi|206890778|ref|YP_002248117.1|  DENKKIAIDKHENNFDEDLIKKGYEQGFNKGYEVGYNEGLSKGYEEGFNKSQKEIKEKSD 74
gi|206895723|ref|YP_002246685.1|  -----MVRKLSRKLYRLEKPSQEDVLGFRRGYLRGYKEGYERGYKEGFDNGFKELYEIKE 55
gi|27904575|ref|NP_777701.1|      NFKKSDQVSNFSNTFTAEQNNDNLNNIKKNGYEDGFKRGKKEGFEAGFKKSFAEFEKKNR 87
                                                                                              

gi|114330756|ref|YP_746978.1|     -------------------------------------------QRFQALINTFAREVKDI 120
gi|165925018|ref|ZP_02220850.1|   AS------------------------------------FNDVIKPFSGYITQLHTYLETY 119
gi|167644979|ref|YP_001682642.1|  NT---------------------------------------IGQAIHGAFSTL----AAV 80
gi|171319018|ref|ZP_02908145.1|   QN---------------------------------------AHGFLARAHSMFEAQFARF 99
gi|182412245|ref|YP_001817311.1|  AD---------------------------------------VGQLHDNLLKRLPSLEPLF 79
gi|198258691|gb|EDY82999.1|       SE---------------------------------------INDLREGTFSQLESKFGNL 84
gi|209963530|ref|YP_002296445.1|  AE---------------------------------------ALAGIEAALRRADETVGPF 97
gi|218674850|ref|ZP_03524519.1|   GK---------------------------------------AEQEIANLDSWVEAVVLKS 93
gi|84502359|ref|ZP_01000495.1|    AD---------------------------------------ALVVLAPRLQEILTQADQH 89
gi|91200225|emb|CAJ73269.1|       RK------------------------------------YAALITLLEDAVKQLTEKREII 119
gi|94968678|ref|YP_590726.1|      KQ------------------------------------VLL-------ALRTFEEERKGY 100
gi|169191143|ref|ZP_02851013.1|   --------------------------------------WESRLEEANAVLKSAYEMREQI 146
gi|187605365|ref|ZP_02991563.1|   --------------------------------------FEEITTRLNSVSTELELLFEEK 120
gi|78355398|ref|YP_386847.1|      ---------------------------------------ATMGDSVSAVLGAIQAQCTSV 118
gi|114777409|ref|ZP_01452406.1|   -------------------------------------------ETVQASLKEAERDIATL 105
gi|119503666|ref|ZP_01625749.1|   -------------------------------------------AQMTALWDAMQQPFADM 75
gi|15644981|ref|NP_207151.1|      NE------------------------------------EKNQLLHAITTLDEKMKKSEDH 144
gi|16760915|ref|NP_456532.1|      -Q------------------------------------QAPIHARMQQLVSEFQNTLDAL 119
gi|218269301|ref|ZP_03481526.1|   EE------------------------------------MAQLQERIARYVKEVGEEKDKL 132
gi|222437669|gb|EEE44348.1|       ---------------------------------------TEEVGHLVAAVGRVLETIDDS 102
gi|51894137|ref|YP_076828.1|      ALENARLQGENLRQAAEKEAAVTRLEAEKAAEKLLADAREEAQRILEEARQRAERLVQER 176
gi|119476319|ref|ZP_01616670.1|   --------------------------------------LNKNAKNLSKTIDMLFSSLAGQ 118
gi|126653747|ref|ZP_01725665.1|   -----------------------------------------SLQTANEVINQAKENAKKY 116
gi|152997449|ref|YP_001342284.1|  AQARAEAQI----------------------------KLEALEALLANVVKELTLPLEES 149
gi|15895429|ref|NP_348778.1|      -----------------------------------ENLKSLAEQNVANMIKSAKFEVQEY 129
gi|51246510|ref|YP_066394.1|      -------------------------------------EFSLATKALLTSCQQLDSSKANL 173
gi|85858819|ref|YP_461021.1|      --------------------------------------KVAVMNTLHALVEEVGSFKQKT 119
gi|83955112|ref|ZP_00963768.1|    -------------------------------------RLEAESAEIRAQLDALIAQDTRQ 83
gi|187918163|ref|YP_001883726.1|  -----------------------------------------VLGKLNSMISALVAKRKEI 187
gi|219670157|ref|YP_002460592.1|  ---------------------------------------ERMKAEARDILALAQRAAHEE 173
gi|54297671|ref|YP_124040.1|      -----------------------------------------IKAELSKWLDLIQKPVQIL 86
gi|56551532|ref|YP_162371.1|      -------------------------------------------------VGQLARSLEVL 140
gi|78224302|ref|YP_386049.1|      -----------------------------------------VFKSLRDGVSAVTGLRSRL 136
gi|119947165|ref|YP_944845.1|     K------------------------------------EIDLTLSALNSAVIESQTITATL 115
gi|156975429|ref|YP_001446336.1|  AEGVTAGQE----------------------------YIQQQVETFMDLANQFAQPLELM 144
gi|167770216|ref|ZP_02442269.1|   -------------------------------------------QQVSSLLDDLQLRQRQF 148
gi|221313824|ref|ZP_03595629.1|   ----------------------------------------ELIGQANSITEMSRKAVEDK 82
gi|32477554|ref|NP_870548.1|      -------------------------------------KTKSQLQALQLASTKMHAQYDQW 158
gi|78485781|ref|YP_391706.1|      -------------------------------------TLSAQVKSVQKLLESMSQPYQDI 139
gi|87307393|ref|ZP_01089538.1|    -------------------------------------QAATVVPALQQIVKELSEAKQVF 104
gi|149928160|ref|ZP_01916406.1|   --------------------------------------AHNERVVLVQAASTMEEEFERF 122
gi|218778524|ref|YP_002429842.1|  --------------------------------------LEKILDRIEQISRDLDSYHETF 107
gi|163789648|ref|ZP_02184086.1|   --------------------------------------SQRLRETIHNMLIEAQEVVESY 134
gi|218133662|ref|ZP_03462466.1|   --------------------------------------KKLLQSDYDSRKAALEKEYNEL 163
gi|221639468|ref|YP_002525730.1|  --------------------------------------FAHARETFLRLVERLSAPAPGD 145
gi|42524761|ref|NP_970141.1|      --------------------------------------IAERMAGLDTLLLTIKELKKEM 134
gi|83646779|ref|YP_435214.1|      --------------------------------------IEEALDQFGELLKSIQVQTDNA 144
gi|206890778|ref|YP_002248117.1|  EFLRAT----------------------QFF---------------KNIIKELSLFKEKQ 97
gi|206895723|ref|YP_002246685.1|  QWEKDL----------------------QEYIGQLSTLVSRLNEEKERLQKEYEEAIETY 93
gi|27904575|ref|NP_777701.1|      EILNKM----------------------------------------EDFLSNFRQSLSLF 107
                                                                                              

gi|114330756|ref|YP_746978.1|     DQTMAQDLLALAVDLARKITGQALQIKP----------------ELILPIVEDAIRQLTS 164
gi|165925018|ref|ZP_02220850.1|   EQRRRDELLQLVEKVTRQVIRCELALQP----------------AQLLTLVEEALAALPM 163
gi|167644979|ref|YP_001682642.1|  AHEHREGSAMLALACGRAIADAALDQFP----------------EAPTQAALVALAREVE 124
gi|171319018|ref|ZP_02908145.1|   VAEAVERIV-------------DPLPDP----------------IRMQAVIRYAHAAF-G 129
gi|182412245|ref|YP_001817311.1|  LGQIRDALPGLAIEIARRLLA-GYEPPP----------------EVISRLCEEAVTALFP 122
gi|198258691|gb|EDY82999.1|       VSEAREALMTLTYECVTQTLG-GFEMQA----------------EAVEKIVESVVKEAGL 127
gi|209963530|ref|YP_002296445.1|  REQIERDAVRVVSSLVTRLAPPLLDTVA----------------EAELDTLVLDCLHAAV 141
gi|218674850|ref|ZP_03524519.1|   VGLIL-----------------GSMEAD----------------ERTRRLVRHAISQT-A 119
gi|84502359|ref|ZP_01000495.1|    KAALEHQLLDYILTIFRQVVPQLMDDTA----------------LLRTEAEIKHAIRMAI 133
gi|91200225|emb|CAJ73269.1|       WKDSESEIIHFVLAVANKVVGYEINENG----------------ASIVKHVVAEALSYVG 163
gi|94968678|ref|YP_590726.1|      FRRVESEVVQLSLSIARKVLHREAQVDK----------------GLLAGFVRASITQ-LA 143
gi|169191143|ref|ZP_02851013.1|   IQEAEPFLVELSVSISEKVIGRQLSEAP----------------EMALELIRKALSR-RR 189
gi|187605365|ref|ZP_02991563.1|   WRRAEEQLIELAVTVSAHVTTDLVRKDE----------------ELFATMIRDQMSH-MI 163
gi|78355398|ref|YP_386847.1|      FNAWRQDLVTLLRACVQRSVAMQLSQQR----------------EAVLEAMFTKAAEALD 162
gi|114777409|ref|ZP_01452406.1|   RSAFAEAAMDVAEHIAEQIIGRSLAHDR----------------SALLDIARQAANQ-LP 148
gi|119503666|ref|ZP_01625749.1|   EENIHSHLMGLSLAMSEAVIRRELSTDR----------------DAIARVLTEALSALGF 119
gi|15644981|ref|NP_207151.1|      LMALEKELSAIAIDIAKEVILKEVEDNS----------------QKVALALAEELLKNVL 188
gi|16760915|ref|NP_456532.1|      DSVIASRLMQMALEAARQVIGQTPAVDN----------------SALIKQIQQLLQQEPL 163
gi|218269301|ref|ZP_03481526.1|   LEKYIDDLKNIALSIGEKIVQTSLRTSE----------------DVVERMILAATEK-LK 175
gi|222437669|gb|EEE44348.1|       VANQEKDAVGLAFLVARRLCAHLIARQP----------------LAETVALVSECLGPLR 146
gi|51894137|ref|YP_076828.1|      LEQSQEALVQLAVAAAARLVQGHLAVEP----------------QSVVRMVAAGLRLV-- 218
gi|119476319|ref|ZP_01616670.1|   DDDVEQALVNLVIGVSRSVLRRELTIDS----------------SQIIAIVNEAVAELPL 162
gi|126653747|ref|ZP_01725665.1|   IDDQEAVVLELGLTTAERIIGTSLERDP----------------DLFVSIVRRGLKEA-R 159
gi|152997449|ref|YP_001342284.1|  RAAAENILYQSMARIIGNVCLSKMTEDG---------------HQVLREQLTRVFDEIGE 194
gi|15895429|ref|NP_348778.1|      FNDMEAKIKSLSIEIAQHILKERIKEA-----------------DGIDNMIYEALEI-CK 171
gi|51246510|ref|YP_066394.1|      VVNSSAALKDFAIAIAEQIIRYSVKEHD----------------ITIIATIEEALQRA-I 216
gi|85858819|ref|YP_461021.1|      LQSSEKQMLELCISIAEKIIHQEVSTDR----------------GVIISVLKAAFQKI-T 162
gi|83955112|ref|ZP_00963768.1|    CRATETDIVELFLGIGDRLVPELLQNYG----------------VDLAIGRIRESVALSR 127
gi|187918163|ref|YP_001883726.1|  FESSGEHIMNLVMQIAVKVVKKIIDSQK----------------GVVIENVNEALKKI-K 230
gi|219670157|ref|YP_002460592.1|  WSKVDETLLRLALKVAERILRVRILEHP----------------EQLLQRIRA-LSLLPE 216
gi|54297671|ref|YP_124040.1|      DEQLTQEIIQTIIWLSQHCVAVELSVNP----------------DKLNDLLNKIKGELPS 130
gi|56551532|ref|YP_162371.1|      KAEPPRALASVFADVVDRLIHQIIGEVSI-------------DAVRLRKRVDAVAAMITE 187
gi|78224302|ref|YP_386049.1|      LKESEEDVLKLAVMVARKIVQQEITQDP----------------AILTSIIAAAVGGC-T 179
gi|119947165|ref|YP_944845.1|     KEDVKRASISMITEITQKVINKELALNP----------------EIIVQWIEDSIASLPE 159
gi|156975429|ref|YP_001446336.1|  NAQVEKQLVDMVLCLVKEVVHVEVQTNP----------------QIILDTVKQSVEALPI 188
gi|167770216|ref|ZP_02442269.1|   IQKYSDGLSMLAVDIAEKVLNMRIVRDD----------------SEMIELVHQAVSSV-K 191
gi|221313824|ref|ZP_03595629.1|   LEDANEEIVELAVALAKKVWQQKSDD-----------------KEAFLLLVQQVINEV-K 124
gi|32477554|ref|NP_870548.1|      MQQYAEVLTETAIAATERMVRANLNELPVPASLAEAGYNESPHQQHLLVRWASEALHSTR 218
gi|78485781|ref|YP_391706.1|      SQNVFESLCHLSVDLAARIVPVEVALHK----------------EWIIDAIQEAVQKLPD 183
gi|87307393|ref|ZP_01089538.1|    LKEWEDAALHVACSIAEKIIRREVAARP----------------EIGVEMIRETIK-LAS 147
gi|149928160|ref|ZP_01916406.1|   KSELSEKLLDLAVLVSKKVIGDTLAMHP----------------EHAADLLNQVLDSMQL 166
gi|218778524|ref|YP_002429842.1|  VQKHEKEILSLVSAIAAKVIKAQVDLEP----------------ETVKNAVMEALSVVS- 150
gi|163789648|ref|ZP_02184086.1|   YQAKRTEFIELAGHMAETIVHKTIDVSS----------------NQVMDLIKPVLHRLKR 178
gi|218133662|ref|ZP_03462466.1|   KAKMEPELVNVILEVFKNAIYAISDSDQ----------------QVILSLVNHVLQDAN- 206
gi|221639468|ref|YP_002525730.1|  TARLARMIDGAVCALASQRAGIEIDRHP----------------AGFAVRLEALADRVAQ 189
gi|42524761|ref|NP_970141.1|      SGFNEAHLLKLMFQMASRLAKTELNSNN----------------DAMVGILRDAVGLAQ- 177
gi|83646779|ref|YP_435214.1|      FSQLESISTDIGFAVVCKILGEKLIT-R----------------EAVLASANAVLGAIR- 186
gi|206890778|ref|YP_002248117.1|  IEFFLPQILKFAFKIAEKIVATK-ISL---------------DREVTFSIVKETLKSVPF 141
gi|206895723|ref|YP_002246685.1|  KRGIEEELAEVVSVAASNYLNRS-LEH---------------DATLITGILEKCLQRFS- 136
gi|27904575|ref|NP_777701.1|      DEKVSSKIINTVLKISKKVLETTTLAN---------------DDSSFLKKIETIFQDRMF 152
                                                                                              

gi|114330756|ref|YP_746978.1|     VSQPIQLTLHPDDAARIRTHLEDH-----PAHPKWHIQEDAQIEPGGCRVESGGCEVDAT 219
gi|165925018|ref|ZP_02220850.1|   VPQQLKVYLNPAEFGRINDVAPEK-------VQAWGLAADPDMVGGECRIVTETTEIDVG 216
gi|167644979|ref|YP_001682642.1|  ASPKLTVRVASHLVERTQTALETTAHA-IGFPGQIVARADANLPAAAFLLDWGDGRAAFN 183
gi|171319018|ref|ZP_02908145.1|   DEIALRVVVHPDDRGAAQTALEQYRP-----EWRAILVDDALIPRGGCRLESPLVVVEHE 184
gi|182412245|ref|YP_001817311.1|  ERDNLELVVSAHDAEVLAKLTPNWMER----YPGLRVSVEPSFLPGDCQVRSRFGITDAR 178
gi|198258691|gb|EDY82999.1|       DDERMEVRLHSADIALLEDIDSDLRSK----HPGLEFVSDDLLRRGDCILASRFGKIDGT 183
gi|209963530|ref|YP_002296445.1|  GTPRLELRLPPGSVERMREQVEKMQAA-AGFRGTVALIPDPSLPPGAATADWGTGGAVRD 200
gi|218674850|ref|ZP_03524519.1|   EAQEIALHVAPEDAAMIAQAIADI-------DHRITIETDPLMSAGEIVLETSAGRSQIG 172
gi|84502359|ref|ZP_01000495.1|    GASSLRIVVPADIAGDLTESIDHQVQQ-AGFHGRVQIQTDHRMQPGDTKVVWDHGMLDFS 192
gi|91200225|emb|CAJ73269.1|       NNKIVSLRISPEDYKRFTAEDAGI------KDFNIKIIEDKMISAGGCVVETDFGDVESL 217
gi|94968678|ref|YP_590726.1|      EGTAVYLRVHPSVEADWRTALLS-----GEFKQKPEVVADNAVTPDACILSTQLGTTEIS 198
gi|169191143|ref|ZP_02851013.1|   EQGVIALCVAPGQLAFVQAAREELNLV-IDSQAELQIIPDASVKDFGCVIRSAYGSIDAR 248
gi|187605365|ref|ZP_02991563.1|   DAEALTIFVHPTRLASIQRFES--MWR-TEETPPLKYRGDGSLDETAVRIESPHRGNEVD 220
gi|78355398|ref|YP_386847.1|      SRRVLVIRCNPEDTPAVEDIVGTAKER-MAELERWTVKPDDSVQPGGLVIDNNEGMASCT 221
gi|114777409|ref|ZP_01452406.1|   DTSKLHIAVSADDYATFKRMLDD-------DDTTAVLRADPTVTTGTCRVISADQDILID 201
gi|119503666|ref|ZP_01625749.1|   VQTPIEVSVNPADYDVVAGLLGGE-------NIDSRITSDTNIQRGGCLLRADRALVDMR 172
gi|15644981|ref|NP_207151.1|      DATDIHLKVNPLDYPYLNERL--------QNASKIKLESNEAISKGGVMITSSNGSLDGN 240
gi|16760915|ref|NP_456532.1|      FSGKPQLRVHPDDLQRVEEMLGAT-----LSLHGWRLRGDPTLHHGGCKVSADEGDLDAS 218
gi|218269301|ref|ZP_03481526.1|   KAAWAKVYIGSGRETLDIQGDAEFLRSLSKMADSVKVIMMDEEEKGTCIVELPDEIIDIS 235
gi|222437669|gb|EEE44348.1|       RAPHLVIRVAERDVEALKAKVDPIIHE-KGFEGRLVILGEPEIARGDCHIEWADGGIRRD 205
gi|51894137|ref|YP_076828.1|      KDAPATVRVNPEDLPLLEAQRAVLEREL--GAGALTLTADPGMQRGSYMVQTPVGQVDGD 276
gi|119476319|ref|ZP_01616670.1|   RASDITIYLNEQDFQLLQEHSE--------ILAHWQLEIDRTLTPGGCRVTSRQSVVTYS 214
gi|126653747|ref|ZP_01725665.1|   EMKEIKIYVSPTYHALITANRDELAEMFPVDVPFMIFVNEDLNNETDCYIETNHGRIVVS 219
gi|152997449|ref|YP_001342284.1|  YEGRVRLRLHPADVTILDELG-------IKDRLTIQLETDDSLINGGFVIDSKSFHIDGR 247
gi|15895429|ref|NP_348778.1|      KSKTIIIKCSSNHSEGIRKSLDNWKST-LPYRGDFFVVDDGYMDEGSAIIESDSGKVKVS 230
gi|51246510|ref|YP_066394.1|      KSQDFYIYLHPDDYQIVKEKAEDLISN-VSGLDHVFLKKDVKIERGGAYMESDNCIVDAT 275
gi|85858819|ref|YP_461021.1|      ERENIKIRLHPNDYQYLVEIKSDFING-MNGVRNVFFEEDRSIPQGGAILETSSGKVDAR 221
gi|83955112|ref|ZP_00963768.1|    STPVLSITACPEVAARLQAEPPVWLPA-STDAASIKIVADGDLPRGAARVVWQGGKLEYD 186
gi|187918163|ref|YP_001883726.1|  SKTNIIIRVNLDDMDVVSHQKQEFISK-FDFIENLEVVEDVNIGKGGCVIETDFGEIDAR 289
gi|219670157|ref|YP_002460592.1|  EREGWKLHVSTADYRWLSQCSDE---------INIPFLEDQTLTSGDCFLECTEGIFDAR 267
gi|54297671|ref|YP_124040.1|      LTGKKSISMHPDDVRWIKEVFSES----NIPGLHELLVADPALNRGDFYLQGEHSELDGR 186
gi|56551532|ref|YP_162371.1|      EMKPCCLFLNPADISRL-----------GGVELPVEIKEDSSLQEGSVRLETSQGYIENG 236
gi|78224302|ref|YP_386049.1|      ERDRVVVRLNPNDYTVVAANRQAFLAG-LGDDVPITLTPDDGVGPGGCLVETATGTVDAR 238
gi|119947165|ref|YP_944845.1|     QPTTVLISLNEQDYQRITSLGPLP-------DANWKLKSNILIKPGCCEVNTNLVDIKMN 212
gi|156975429|ref|YP_001446336.1|  SGHPITLHLNPDDVAIIRSAYGEE----ELDCRNWTLVAEPALNRGDVQIAAGESSISYR 244
gi|167770216|ref|ZP_02442269.1|   NADWISVEVSDKMQGLIERLETEFAQQA--AGGPRVDVMAVDAPVGACVLHTPEEVIDAS 249
gi|221313824|ref|ZP_03595629.1|   EYDDISIYVDPYYYETIFQQKDEIQQL-LYKECRLGIYADEKAQKGTCYIETPFGRVDAS 183
gi|32477554|ref|NP_870548.1|      SAGRLVLAVHPDMLAELGQRFDELLAS-PDLPEESCVIPDETLPVGEVVVRQEGGEIRAG 277
gi|78485781|ref|YP_391706.1|      DSDPIDVFLHPSDLEIVEKYLQSN-------KTNWRLIADDDLLEGTCRIKQNFSVVKND 236
gi|87307393|ref|ZP_01089538.1|    GCSEIVVHMNPADIDAMDQGASNSANV-LRRLSPSQIVPDPALSRGSCRVETQFGEIDGQ 206
gi|149928160|ref|ZP_01916406.1|   HSKAVTLRAHPNTIRVLEAQFGD-----QQMLGNLRMIEDPKQLQGGFLLQHPEGEVDAT 221
gi|218778524|ref|YP_002429842.1|  DWQEVTVRVDPSDFEFLDEMRPEFFEK-VASLRSINIVPDSSVEKGGCIVSSDFGEVDAS 209
gi|163789648|ref|ZP_02184086.1|   EDQFITLMVRPEQKELVKEKVKEFEKE-NQ-DIRFAVLSDNTLAKNGCVVENAHAIVDLQ 236
gi|218133662|ref|ZP_03462466.1|   ISNEFTIKVSHDDYEFMIQNQGKLYCA-MNKDIQADIIEDSKLSKGQCLIEADSGVYDCS 265
gi|221639468|ref|YP_002525730.1|  GLRQVTLRLNPEDLQALAPHLPG-----SDLLSEARIASDPRLARGDLEVRAEGIVLSDL 244
gi|42524761|ref|NP_970141.1|      DEEEITVHVSQTQFDFLEELKSETGRE-FEFIKKIKFEPNAEVADGGCIVETNYGEVDAR 236
gi|83646779|ref|YP_435214.1|      DASHLKVYLSKRDYALLSQVVDG--EL-AGGSGKVELVIDPRINIGGCRVEANTGSWDGR 243
gi|206890778|ref|YP_002248117.1|  NEDRIIIKLNPEDYDFIANKINELDI----DKAKLQIESSPDITKGGCWIETQSQHIVST 197
gi|206895723|ref|YP_002246685.1|  GDYPLEIHVDERFVGEVEKFLQSSELL-SRNLKSVQIVKDNRIGF-GVLIDSEEGRVDAR 194
gi|27904575|ref|NP_777701.1|      SLENPKLFISPNNQLLVKKYFGKIF-----SQYGWTICYNHYIPSGEFIISSGDTILDST 207
                                        :                                                     

gi|114330756|ref|YP_746978.1|     LSTRWQRTLAALSQDPDWL----------------------------------------- 238
gi|165925018|ref|ZP_02220850.1|   CQHRLDQCIGALHSSFLTEPHH-------------------------------------- 238
gi|167644979|ref|YP_001682642.1|  PADAAARVTQALEAAIAAEGLHAEP------LLPASE----------------------- 214
gi|171319018|ref|ZP_02908145.1|   WDALLKGIEQAALGA-----FRDGA------PLTKDD----------------------- 210
gi|182412245|ref|YP_001817311.1|  QQVKIDALANSLSAA--------------------------------------------- 193
gi|198258691|gb|EDY82999.1|       IDNKLSKLRESIRPS--------------------------------------------- 198
gi|209963530|ref|YP_002296445.1|  PKVVERRLSDAVAIAISRLTLRGGP------RA--------------------------- 227
gi|218674850|ref|ZP_03524519.1|   LKDQLATVIEALVHG--------------------------------------------- 187
gi|84502359|ref|ZP_01000495.1|    LNEICDHILKALKQATDDALARRKA------ELE-------------------------- 220
gi|91200225|emb|CAJ73269.1|       LETRWEEIKKSVGEKE-------------------------------------------- 233
gi|94968678|ref|YP_590726.1|      IESQLKEIELGLFDLIAKRP---------------------------------------- 218
gi|169191143|ref|ZP_02851013.1|   IDTQLSEIKRELVQLANQSHEERSM------PDERY------------------------ 278
gi|187605365|ref|ZP_02991563.1|   LTYSFERIQAKIEEVLADGAY--------------------------------------- 241
gi|78355398|ref|YP_386847.1|      VESRLAVVDEILSQLELPADDPGQA----------------------------------- 246
gi|114777409|ref|ZP_01452406.1|   PVGAVAGYLSQLQPLLLGQVQSPAN------KDTGA------------------------ 231
gi|119503666|ref|ZP_01625749.1|   VETMIRETLSTIAGETRRVDDSGRE------TAPSLSVTDIESIADRFSGSASEGVISET 226
gi|15644981|ref|NP_207151.1|      LMERFKTLKESVLENFKV------------------------------------------ 258
gi|16760915|ref|NP_456532.1|      VATRWQELCRLAAPGVL------------------------------------------- 235
gi|218269301|ref|ZP_03481526.1|   VGTQLENIKEILNNARL------------------------------------------- 252
gi|222437669|gb|EEE44348.1|       RKALEAEIDGSIRAYLKAGRTPKPA------PKADGASEKDTEA---------------- 243
gi|51894137|ref|YP_076828.1|      LEHQIERMEAAMRAALGGSEE--------------------------------------- 297
gi|119476319|ref|ZP_01616670.1|   LEDQFQQTINSLVDKRFSELSNRTR------ERETPVIAAADD----------------- 251
gi|126653747|ref|ZP_01725665.1|   IDEQLNELRLKLHEILESR----------------------------------------- 238
gi|152997449|ref|YP_001342284.1|  VEQRLEAVCDELRHLSLTEQ---------------------------------------- 267
gi|15895429|ref|NP_348778.1|      IDDALEKIKEVLLKT--------------------------------------------- 245
gi|51246510|ref|YP_066394.1|      IASQFEVILKELEQS--------------------------------------------- 290
gi|85858819|ref|YP_461021.1|      ISEQLQEVKAGLLSLHAS------------------------------------------ 239
gi|83955112|ref|ZP_00963768.1|    LDEATTAVRSALQTAAVELTATTRIAE--------------------------------- 213
gi|187918163|ref|YP_001883726.1|  ISSQLDRIEEKFKNFSSIF----------------------------------------- 308
gi|219670157|ref|YP_002460592.1|  VEVQLERCEQLLREELRHDRLE-------------------------------------- 289
gi|54297671|ref|YP_124040.1|      IQTRLTTLFNEYINKENIIPMGVSQE---------------------------------- 212
gi|56551532|ref|YP_162371.1|      TKSLLEKLDAILVEVGADA----------------------------------------- 255
gi|78224302|ref|YP_386049.1|      IESQLDEIYRTLLEERSAPVETALPAPAEPEPRGELPLPGADDVIPSFSGQGAWLKADGE 298
gi|119947165|ref|YP_944845.1|     AQEKMQTMIEQIS----------------------------------------------- 225
gi|156975429|ref|YP_001446336.1|  MEERVKSVLNSFCGANRHQGGE-------------------------------------- 266
gi|167770216|ref|ZP_02442269.1|   VPVQIENVRELFGQIK-------------------------------------------- 265
gi|221313824|ref|ZP_03595629.1|   VDTQLMQLKDKLLTALEAGAAE-------------------------------------- 205
gi|32477554|ref|NP_870548.1|      LQSQLERLREEIL----------------------------------------------- 290
gi|78485781|ref|YP_391706.1|      WKSRLDELLGDTESLFKKIAKQPNK------VLNSNS--------------------QAS 270
gi|87307393|ref|ZP_01089538.1|    IETQLQRIEEQLK----------------------------------------------- 219
gi|149928160|ref|ZP_01916406.1|   LQTRWLRAIEALGRNNPLSPE-----------------------------------DT-- 244
gi|218778524|ref|YP_002429842.1|  IESRLDKVSQAIMDVFYSRR---------------------------------------- 229
gi|163789648|ref|ZP_02184086.1|   VRKQLDAMIDEMKNVE-------------------------------------------- 252
gi|218133662|ref|ZP_03462466.1|   LDIQLENLIKSIKLLSSSCN---------------------------------------- 285
gi|221639468|ref|YP_002525730.1|  LAPAASLPGAAADSPAAPDAP-----------------------------------VAAF 269
gi|42524761|ref|NP_970141.1|      IEQRVEQLWSVLSENMPKVKD-----------------------------------RIAG 261
gi|83646779|ref|YP_435214.1|      LESQLRILRQKLEELSDSEKS--------------------------------------- 264
gi|206890778|ref|YP_002248117.1|  IEQRLKEIENALNSVISQQ-------S--------------------------------- 217
gi|206895723|ref|YP_002246685.1|  VETLSRNLRTLVESSLHDNPEDQLYKG--------------------------------- 221
gi|27904575|ref|NP_777701.1|      SSTRWNKLCKLVYFQEKQ------------------------------------------ 225
                                                                                              

gi|114330756|ref|YP_746978.1|     -----T 239
gi|165925018|ref|ZP_02220850.1|   -----E 239
gi|167644979|ref|YP_001682642.1|  -----S 215
gi|171319018|ref|ZP_02908145.1|   -----I 211
gi|182412245|ref|YP_001817311.1|  ------ 193
gi|198258691|gb|EDY82999.1|       ------ 198
gi|209963530|ref|YP_002296445.1|  ------ 227
gi|218674850|ref|ZP_03524519.1|   ------ 187
gi|84502359|ref|ZP_01000495.1|    ------ 220
gi|91200225|emb|CAJ73269.1|       ------ 233
gi|94968678|ref|YP_590726.1|      ------ 218
gi|169191143|ref|ZP_02851013.1|   ------ 278
gi|187605365|ref|ZP_02991563.1|   ------ 241
gi|78355398|ref|YP_386847.1|      ------ 246
gi|114777409|ref|ZP_01452406.1|   ------ 231
gi|119503666|ref|ZP_01625749.1|   SGDEDV 232
gi|15644981|ref|NP_207151.1|      ------ 258
gi|16760915|ref|NP_456532.1|      ------ 235
gi|218269301|ref|ZP_03481526.1|   ------ 252
gi|222437669|gb|EEE44348.1|       ------ 243
gi|51894137|ref|YP_076828.1|      ------ 297
gi|119476319|ref|ZP_01616670.1|   -----Q 252
gi|126653747|ref|ZP_01725665.1|   -----E 239
gi|152997449|ref|YP_001342284.1|  -----D 268
gi|15895429|ref|NP_348778.1|      -----E 246
gi|51246510|ref|YP_066394.1|      ------ 290
gi|85858819|ref|YP_461021.1|      ------ 239
gi|83955112|ref|ZP_00963768.1|    ------ 213
gi|187918163|ref|YP_001883726.1|  ------ 308
gi|219670157|ref|YP_002460592.1|  ------ 289
gi|54297671|ref|YP_124040.1|      ------ 212
gi|56551532|ref|YP_162371.1|      ------ 255
gi|78224302|ref|YP_386049.1|      TTSVDG 304
gi|119947165|ref|YP_944845.1|     ------ 225
gi|156975429|ref|YP_001446336.1|  ------ 266
gi|167770216|ref|ZP_02442269.1|   ------ 265
gi|221313824|ref|ZP_03595629.1|   ------ 205
gi|32477554|ref|NP_870548.1|      ------ 290
gi|78485781|ref|YP_391706.1|      TPSEEN 276
gi|87307393|ref|ZP_01089538.1|    ------ 219
gi|149928160|ref|ZP_01916406.1|   -----E 245
gi|218778524|ref|YP_002429842.1|  ------ 229
gi|163789648|ref|ZP_02184086.1|   ------ 252
gi|218133662|ref|ZP_03462466.1|   ------ 285
gi|221639468|ref|YP_002525730.1|  SAEPPR 275
gi|42524761|ref|NP_970141.1|      ------ 261
gi|83646779|ref|YP_435214.1|      ------ 264
gi|206890778|ref|YP_002248117.1|  ------ 217
gi|206895723|ref|YP_002246685.1|  ------ 221
gi|27904575|ref|NP_777701.1|      ------ 225
                                        
